# Supplementary material for: A Re-evaluation of Candidate Gene Studies for Well-Being in Light of Genome-Wide Evidence
Source: J Happiness Stud. 2022 May 17;23(6):3031–53. doi: 10.1007/s10902-022-00538-x (PMC9356956; doi:10.1007/s10902-022-00538-x)
Supplement: Supplementary file 1 — Supplementary file1 (XLSX 31 kb) [file 10902_2022_538_MOESM1_ESM.xlsx]

## Sheet: Online Resource Table 1
Online Resource Table 1
Reasons behind selection candidate gene per included study (as stated by the original study)
Gene	Papers	Studied effect	Rationale of studying this gene in relation to well-being	Rationale behind interaction
VEGF	Alexander et al., 2015	Main effect	Had been associated with quality of life in women with ovarian cancer	-
IGF-1	Alexander et al., 2015	Main effect	Had been associated with quality of life in people with corectal cancer	-
APOE ε4	Blazer et al., 2003	Main effect	Had been associated with health-related outcomes that may adversely affect quality of life in older adults.	-
	Martin et al., 2014	Interaction with stressful life events	Has been associated with different physical health outcomes but less was known about the role of this gene in mental health	A life stress hypothesis posing that that stressful events moderate the relationship between biological markers (diathesis stress model) and distress
MAOA	Chen et al., 2013	Main effect	Plays a role in mood regulation through its role as a catabolic enzyme of serotonin, noradrenalin, and dopamine and had been associated with stress-related negative consequences	-
	Gureev et al., 2018	Main effect	""	-
	Sheffer-Matan et al., 2019	Interaction with social support	""	Differential susceptibility model: MAOA has been shown to influence vulnerability to environmental stress, but might also be associated with sensitivity to positive environments
	Hu et al., 2021	Main effect	Based on existing literature examining the link between depression and MAOA	(an interaction was tested to predict depression but not well-being)
OXTR	Conner et al., 2018	Main effect	The oxytocin receptor was suggested to be an important neurochemical mechanism linking oxytocin to emotion	-
	Lucht et al., 2009	Main effect	Evidence suggested that oxytocin is important for psychophysiological systems involved in well-being and socialization (e.g. autism traits)	-
	Bradley et al., 2013	Interaction with positive childhood environment (positive parenting)	Oxytocin plays a key role in social behavior and attachment and the OXTR snp in question had been associated with a wide range of psychosocial variables	Previous inconsistent results for the OXTR SNP might be because of GxE where individuals are more sensitive to (positive) environments (differential susceptibility).
	Whillans et al., 2020	Interaction with prosocial behaviour	Individual differences in the OXTR gene were theorized to influence social-emotional functioning by affecting the strength of the oxytocin signal in the brain.	Individual differences in the functioning of the oxytocin system might shape the positive mood benefits of socially focused activities.
OXT	Love et al., 2012	Main effect	Oxytocin might play a role in well-being through its role in the dopamine neurotransmitter system.	-
5-HTTLPR	De Neve, 2011	Main effect	Variation in the gene is believed to influence parts of the brain regulated by serotonergic transmission (e.g. the amygdala), and had serotonin previously been implicated in mental health.	-
	De Neve et al., 2012	Main effect	""	-
	Gartner et al., 2018	Interaction with early life stress and age	The serotonergic system is the main target for antidepressant drugs and variation in the gene had been linked to well-being in earlier candidate gene studies.	Gene-environment interaction between this VNTR and life stress had previously been found for depression (diathesis stress model)
	Hankin et al., 2011	Interaction with positive parenting	The gene was previously implicated by GxE research on differential susceptibility.	The differential susceptibility hypothesis: genetically susceptible youth were hypothesized to exhibit both low and high levels of positive affect under the environmental contexts of the lack of positive to supportive parenting, respectively.
	Hartmann et al., 2014	Interaction with sleep quality	Serotonin had previously been associated with well-being related phenotypes like depression and neuroticism.	The serotonergic system may modulate the observed association between sleep and affect, given that wakefulness or acute sleep restriction is associated with increased serotonergic activity while chronic sleep restriction induces changes in serotonin-receptor sensitivity.
	Kimbrel et al., 2015	Main effect	Given the role of the serotonin transporter in terminating serotonin action in the synaptic cleft, it has previously been implicated in PTSD and depression.	-
	Kuepper et al., 2012	Interaction with life events	The S-allele of the 5-HTTLPR had been identified as a genetic vulnerability factor, being associated with an increased risk for affective disorders and/or maladaptive traits.	The differential susceptibility hypothesis: the S-allele of this VNTR might be associated with overall increased reactivity to environmental stimuli
	Lachmann et al., 2020	Main effect	Several earlier studies had suggested that 5-HTTLPR could play a role related to well-being	-
	Matsunaga et al., 2013	Main effect	An earlier study by de Neve and colleagues had identified an association with well-being	-
	O’Hara et al., 2012	Main effect	The 5-HTTLPR gene had been implicated as a genetic risk factor in the the development of psychopathologic response to stress, but this might be attenuated with age. Therefore, the authors associated (mental) health aspects of older adults with the VNTR.	-
	Perez et al., 2007	Main effect	Earlier literature on the 5-HTTLPR gene and anxiety-related traits produced mixed results, and it was hypothesized that the gene was primarily associated with the affect component of anxiety.	-
	Sleijpen et al., 2017	Main effect	Earlier literature associated the 5-HTTLPR gene with resilience and well-being.
	Turan et al., 2016	Interaction with age	Earlier literature associated the 5-HTTLPR gene with affective experience.	The interaction with age was especially considered in the context of the COMT gene (see below) but was also tested in association with 5-HTTLPR for consistency.
	Roekel et al., 2016	Interaction with sleep quality	This study tried to replicate the findings from Hartmann et al. (2014)	This study tried to replicate the findings from Hartmann et al. (2014)
	Nestor et al., 2021	Interaction with the BDNF gene	The 5-HTTLPR gene had previously been linked to depression and anxiety.	There was evidence for functional interconnections between serotonin and BDNF pathways and both genes had been implicated in psychological functioning, but had never been examined interactively.
	Sheffer-Matan et al., 2019	Interaction with social support	Earlier differential susceptibility research on 5-HTTLPR and negative/positive environments had focused more on associations with negative phenotypes (e.g. depression), but less on positive psychological outcomes.	Differential susceptibility model: Several studies had demonstrated that individuals with one or two short alleles in 5-HTTLPR are more adversely affected by stressors and also reap the most benefit from supportive environments.
	Sicorello et al., 2020	Interaction with daily events	Earlier research suggests 5-HTTLPR can increase affective responses to positive environments.	Earlier research had provided mixed results on the differential susceptibility model, but this might be because of a focus on negative outcomes, and a lack of research on the within-person level.
	Ohtsubo et al., 2021	Interaction with parents' relationship quality, parental violence, parental attention, and childhood income	Earlier differential susceptibility research on 5-HTTLPR found mixed results for well-being	Differential susceptibility hypothesis.
COMT	Hill et al., 2018	Main effect	COMT allele status had been shown to play a role in dopamine neurotransmission, and has additionally been associated with cognition, mood, emotion.	-
	Jimenez et al., 2017	Main effect	There is evidence that the COMT gene plays a role in cognitive abilities, attention, and emotional stability.	-
	Liu et al., 2017	Interaction with gender	Previous studies had demonstrated a role of the COMT Val158Met in response to positive and negative emotional stimuli.	An interaction with gender was tested based on earlier research indicating gender differences in well-being
	Turan et al., 2016	Interaction with age	Earlier vidence suggested that carriers of the COMT Met allele are predisposed to experience negative affect more frequently than non-Met carriers	Older adults report experiencing less frequent negative (or more positive) affect than younger individuals. COMT might relate to this in two possible ways. The effect of COMT on affective experience might increase with age due to neural degradation of dopaminergic (DA) systems. Another possibility is that the effect of COMT on affective experience decreases with age due to a motivated redistribut…
RAPGEF6	Lachmann et al., 2020	Main effect	The particular SNP studied in this gene was associated with well-being through an earlier GWAS (Okbay,2016)	-
	Wang et al., 2017	Main effect	The particular SNP studied in this gene was associated with well-being through an earlier GWAS (Okbay,2016)	-
AR CAG repeat	Lacker et al., 2020	Interaction with time	Earlier research suggested that genetic differences in the androgen receptor gene modulate the association between androgens and physical health and well-being.	Age-related changes in hormones are well described in men but their interactions with genetic markers had not been sufficiently investigated.
CSE1L	Lachmann et al., 2020	Main effect	The particular SNP studied in this gene was suggested to be associated with well-being through an earlier GWAS (Okbay,2016)	-
NMUR2	Lachmann et al., 2020	Main effect	The particular SNP studied in this gene was suggested to be associated with well-being through an earlier GWAS (Okbay,2016)	-
PER3	Lazar et al., 2012	Main effect	The PER3 VNTR associates with diurnal preference. Individual differences in diurnal preference/sleep quality have been associated with mental health outcomes.	-
CNR1	Matsunaga et al., 2014	Main effect	The human endocannabinoid system had previously been associated with positive emotional processing.	-
	Matsunaga et al., 2018	Interaction with culture	""	Previous research indicated that the concept of happiness varies by culture, which led to the question if the CNR1 polymorphism is common to all countries.
HTR2a	Matsunaga et al., 2021	Interaction with country	The gene was previously associated with the social sharing of happiness	It remained unknown if the variant had a similar effect across eastern and western cultures
Y-DNA haplogroup D-MFF	Matsunaga et al., 2021	Main effect	The haplotype had previously been associated with several behavioral characteristics	-
CRHR1	Sleijpen et al., 2017	Main effect	CRH is a key neuropeptide in the response to stress viaa regulation of HPA-axis activity.	-
DIO2	Wouters et al., 2017	Main effect	Genetic polymorphisms of deiodinases may be associated with variation in thyroid hormone levels which in turn can affect quality of life (DIO2 is involved with deiodinase-2)	-
KSR	Wang et al., 2017	Main effect	The particular SNP studied in this gene was suggested to be associated with well-being through an earlier GWAS (Okbay,2016)	-
LOC105377703	Wang et al., 2017	Main effect	The particular SNP studied in this gene was suggested to be associated with well-being through an earlier GWAS (Okbay,2016)	-
CYP19A1	Yang et al., 2017	Interaction effect with gender	The CYP19A1 gene had been studied as an indicator of levels of testosterone and estrogen, which in turn have been linked to well-being	Mediation analyses with self-construal were performed, and gender differences have been found for self-construal

## Sheet: Online Resource Table 2
Online Resource Table 2
Negative and positive environmental exposure variables used for interaction analyses
Variable	Items	UKB item	Scoring
Negative environmental exposure variables
Childhood trauma	Physical abuse: "When I was growing up… People in my family hit me so hard that it left me with bruises or marks"	20488	If a participant answered: "rarely true", "sometimes true", "often", or "often very true" on either of these items they were given a score of 1. Participants who indicated "never true" on both items were scored as 0.
	Sexual abuse: "When I was growing up… Someone molested me (sexually)"	20490
Adult trauma	Physical assault: "In your life, have you..? Been attacked, mugged, robbed, or been the victim of a physically violent crime"	20529	A participant was given a score of 1 if they answered "Yes, both not in the last 12 months" or "Yes, within the last 12 months" on any of these items, and a score of 0 if they indicated "Never" for all items except physical/sexual assault by partner. For sexual/physical assault by partner, a participant was given a score of 1 if they indicated "rarely true", "sometimes true", "often", or "often v…
	Sexual assualt: "In your life, have you..? Been a victim of a sexual assualt, whether by a stranger or someone you know"	20531
	Physical assault by partner: "Since I was sixteen… A partner or ex-partner deliberately hit me or used violence in any other way"	20523
	Sexual assault by partner: "Since I was sixteen..? A partner or ex-partner sexually interfered with me, or forced me to have sex against my wishes"	20524
	Violence: "In your life, have you..? Witnessed a sudden violent death (e.g. murder, suicide, aftermath of an accident?)"	20530
	Illness: "In your life, have you ..? Been diagnosed with a life-threatening illness?"	20528
	Accident: "In your life, have you..? Been in a serious accident that you believed to be life-threatening at the time"	20526
	War: "In your life, have you..? Been involved in combat or exposed to a war-zone (either in the military or as a civilian)"	20527
Recent trauma	Physical assault: "In your life, have you..? Been attacked, mugged, robbed, or been the victim of a physically violent crime"	20529	A participant was given a score of 1 if they answered "Yes, within the last 12 months" on any of these items, and a score of 0 if they indicated "Never".
	Sexual assualt: "In your life, have you..? Been a victim of a sexual assualt, whether by a stranger or someone you know"	20531
	Violence: "In your life, have you..? Witnessed a sudden violent death (e.g. murder, suicide, aftermath of an accident?)"	20530
	Illness: "In your life, have you ..? Been diagnosed with a life-threatening illness?"	20528
	Accident: "In your life, have you..? Been in a serious accident that you believed to be life-threatening at the time"	20526
	War: "In your life, have you..? Been involved in combat or exposed to a war-zone (either in the military or as a civilian)"	20527
Positive environmental exposure variables
Frequency of family/family visits	How often do you visit friends or family, or have them visit you?	1031	We coded responses into six categories so that: 0="Never or almost never" or "no friends outside household", 1="once every few months", 2="about once a month", 3="about once a week", 4="2-4 times a week", and 5="almost daily". Data was available for three instances. If multiple data points were available for the same individual, the last time-point was used.
Able to confide	How often are you able to confide in someone close to you?	2110	We coded responses into six categories so that: 0="Never or almost never", 1="once every few months", 2="about once a month", 3="about once a week", 4="2-4 times a week", and 5="almost daily". Data was available for three instances. If multiple data points were available for the same individual, the last time-point was used.

## Sheet: Online Resource Table 3
Online Resource Table 3
Details on included studies
Study	Genetic polymorphism(s)	Well-being Outcome (scale)	Analyses	Interaction effect studied?	Sample
Alexander et al., 2015	Multiple SNPs in VEGF and IGF-1	Quality of Life (SF-36v2)	ANOVA	no	550 men (Australia)
Blazer et al., 2003	APOE ε4	Subjective mental health (CES-D, Life satisfaction index, self-steem scale, single overall life satisfaction item)	Logistic regression	no	1880 older adults (1254 with longitudinal data) (US)
Bradley et al., 2013	OXTR rs53576	Resilient coping/ positive affect (PANAS)	Linear regression	yes	971 African American adults
Chen et al., 2013	MAOA	Happiness (subjective happiness scale)	Linear regression	no	345 Caucasian adults (US)
Conner et al., 2018	OXTR rs53576	Positive affect (an affective circumplex measure), psychological well-being	ANCOVA	no	611 young adults studying at the university of Otago, New Zealand
De Neve, 2011	5-HTTLPR	Life satisfaction (single question)	Linear regression	no	2574 adults (US)
De Neve et al., 2012	5-HTTLPR	Life satisfaction (single question)	Linear regression	no	2528 adults (replication sample) & 1446 adults (replication 2) (US)
Gartner et al., 2018	5-HTTLPR	Evaluative well-being (single question), affective well-being (PANAS).	Linear regression	yes	298 adults (Germany)
Gureev et al., 2017	MAOA	Happiness (single question)	Odds ratio, logistic regression	no	829 men (Russian)
Hankin et al., 2011	5-HTTLPR	Positive affect (PANAS in (1) and (2), the Behavioral Activation System Drive scale in (3)	Linear regression	yes	(1) 307 US children/adolescents, (2) 197 US children/adolescents, (3) 1370 Dutch children/adolescents
Hartmann et al., 2014	5-HTTLPR	Positive affect (based on mood ratings)	Multilevel regression	yes	361 female twins (Belgium)
Hill et al., 2017	COMT Val158Met	Quality of Life (WHOQOL-BREF)	Independent sample t-test	no	78 women (US)
Hu et al., 2021	MAOA	Satisfaction with life scale + positive affect (PANAS)	ANOVA	not with well-being as an outcome measure	308 college students at attending university in Hunan province (China)
Jiménez et al., 2017	COMT Val158Met	Subjective well-being (SF-12)	Linear regression	no	270 adults (Colombia)
Kimbrel et al., 2015	5-HTTLPR	Quality of Life (16-item Quality of Life scale)	MANCOVA	no	186 returning Iraq and Afghanistan veterans (US)
Kuepper et al., 2012	5-HTTLPR	Life satisfaction (the Freiburg Personality Inventory)	Hierarchical regression	yes	357 Caucasian young adults from the University of Giessen (Germany)
Lachmann et al., 2020	RAPGEF6 rs3756290; CSE1L rs2075677 ; NMUR2 rs4958581 & 5-HTTLPR	Life satisfaction (German Socio-Economic Panel), positive affect (PANAS)	ANCOVA	no	1174 adults from Ulm University (Germany)
Lacker et al., 2020	AR CAG repeat	Psychological well-being (SF-36)	Linear regression	yes	97 men from the Men’s Health 40+ study (Germany)
Lazar at al., 2012	PER3	Postive affect (PANAS)	ANOVA	no	704 adults (UK)
Liu et al., 2017	COMT Val158Met	Cognitive well-being (satisfaction with life scale), affective well-being (PANAS), psychological well-being (flourishing scale)	Linear regression	yes	445 students from Henan University of Science and Technology (China)
Love et al., 2012	OXT rs4813625	Psychological, emotional, and social well-being scales	T-test	no	55 adults (US)
Lucht et al., 2009	OXTR rs53576, rs2254298 and rs2228485	Positive affect (PANAS)	MANOVA	no	289 adults and 117 adolescents from the population-based representative Study of Health in Pomerania (Germany)
Martin et al., 2014	APOE ε4	Positive affect (PANAS)	Hierarchical regression	yes	234 centenarians from the second Georgia centenarian study (US)
Matsunaga et al., 2013	5-HTTLPR	Subjective happiness (subjective happiness scale)	Linear regression	no	92 adults (Japan)
Matsunaga et al., 2014	rs806377 CNR1	Subjective happiness (subjective happiness scale)	Linear regression	no	198 students (Japan)
Matsunaga et al., 2018	rs806377 CNR1	Subjective happiness (subjective happiness scale)	ANOVA	yes	(1) 259 Japanese volunteers, (2) 181 European Canadian volunteers
Matsunaga et al., 2021	rs6311 HTR2A	Subjective happiness (subjective happiness scale)	ANCOVA	yes	(1) 207 Japanese undergruduate students, (2) 200 Chicago residents
Matsunaga et al., 2021	Y-DNA haplogroup D-M55	Subjective happiness (subjective happiness scale)	ANOVA	no(t for well-being)	623 undergradudate students from Nagoya university and Kobe university, Japan
Nestor et al., 2021	5‐HTTLPR	Psychological, emotional, and social well-being (14‐item MHC‐SF)	Hierarchical regression	yes	100 students (US)
Ohtsubo et al., 2021	5‐HTTLPR	Subjective happiness (subjective happiness scale)	Multiple regression analysis	yes	(1) 213 Kobe university students (2015), (2) 203 Kobe university students (2018), and (3) 204 Nagoya university students (2019)
O'Hara et al., 2012	5‐HTTLPR	Satisfaction with life (satisfaction with life scale)	T-test	no	99 Caucasian older adults (US)
Perez et al., 2007	5‐HTTLPR	Positive affect (PANAS)	MANCOVA	no	195 students (US)
Roekel et al., 2016	5‐HTTLPR	Positive affect (based on mood ratings)	Linear regression	yes	269 adolescents (country not reported)
Sheffer-Matan et al., 2019	5‐HTTLPR, MAOA	Happiness (Oxford Happiness Questionnaire)	ANOVA	yes	166 students from the College of Management Academic Studies in Rishon LeZion (Israel)
Sicorello et al., 2020	5‐HTTLPR	Positive affect (PANAS)	Multilevel regression	yes	326 participants (Germany)
Sleijpen et al., 2017	CRHR1 rs878886 & 5-HTTLPR	Satisfaction with life (satisfaction with life scale)	ANCOVA	no	102 Dutch adolescents & 70 adolescent refugees
Turan et al., 2016	COMT Val158Met	Positive affect (based on emotion ratings)	Linear regression	yes	48 community-residing adults (US)
Wang et al., 2017	KSR2 rs7973260, RAPGEF6 rs3756290, LOC105377703 rs4481363	Subjective well-being (life satisfaction question & Bradburn’s Affect Balance Scale.	ANOVA	no	1769 older adults of the Rugao Longevity and Aging Study (China)
Whillans et al., 2021	OXTR rs53576, rs2268498, rs2254298	Positive affect (PANAS)	Bayesian analysis	yes	437 Caucasian students from the University of British Columbia and Simon Fraser University (Canada)
Wouters et al., 2017	Thr92Ala rs225014	Health related quality of life - mental health (RAND 36-Item Health Survey)	ANOVA	no	12,261 Lifelines participants (the Netherlands)
Yang et al., 2017	CYP19A1 Val80 rs700518	Cognitive well-being (satisfaction with life scale), affective well-being (PANAS), psychological well-being (flourishing scale)	ANOVA	yes	594 students from Henan University of Science and Technology (China)

## Sheet: Online Resource Table 4
Online Resource Table 4
Statistics of the identified main effects in the original candidate gene studies
Gene; polymorphism	Papers	Reported statistics	p-value
VEGF; rs699947	Alexander et al., 2015	F= 1.22	.30
VEGF; rs833068		F= 0.80	.45
VEGF; rs3024994		F= 1.82	.18
VEGF; rs2146323		F= 0.72	.49
VEGF; rs3025033		F= 0.42	.66
VEGF; rs3025035		F= 3.20	.07
IGF-1; rs2288377		F= 1.08	.30
IGF-1; rs35767		F= 0.70	.50
IGF-1; rs35765		F= 0.07	.93
IGF-1; rs7965399		F= 2.59	.11
OXTR; rs53576	Conner et al., 2018*	F(2)= 1.58	0.21
	Lucht et al., 2009 - adults	F= 3.13	.045
	Lucht et al., 2009 - adolescents	F= 0.01	.99
	Bradley et al., 2013	n.r.	n.s.
	Whillans et al., 2020	F(1,399)= 0.07	.80
OXTR; rs2254298	Lucht et al., 2009 – adults	F= 2.64	.07
	Lucht et al., 2009 - adolescents	F= 0.83	.44
	Whillans et al., 2020	F(1,407)= 0.001	.98
	Lucht et al., 2009 – adults	F= 1.05	.35
OXTR; rs2228485	Lucht et al., 2009 – adolescents	F= 0.58	.57
OXTR; rs2268498	Whillans et al., 2020	F(2,414)= 0.55	.58
OXT; rs4813625	Love et al., 2012*	t= 2.54	.02
COMT; Val158Met (rs4680)	Hill et al., 2018	t= 2.53	.01
	Jimenez et al., 2017	n.r.	.01
	Liu et al., 2017	β=0.11, t=2.35, R2= 0.01	.02
	Turan et al., 2016	B=0.008, t=3.63, η2=.24	.001
RAPGEF6; rs3756290	Lachmann et al., 2020	F(2, 1035)= 0.44	.64
	Wang et al., 2017	n.r.	.82
CSE1L; rs2075677	Lachmann et al., 2020	F(2, 1034)= 0.55	.58
NMUR2; rs4958581	Lachmann et al., 2020	F(2, 1035)= 4.96	.01
CNR1; rs806377	Matsunaga et al., 2014	β= 0.14, t= 1.98	<.05
HTR2A; rs6311	Matsunaga et al., 2021	F(2,373) = 0.53	.59
Y-DNA haplogroup D-M55	Matsunaga et al., 2021	F(2,611) = 3.84, ηp2= .01	.022
CRHR1; rs878886	Sleijpen et al., 2017	F(1,164)= 8.35, η2=0.05	.004
DIO2; Thr92Ala; rs225014	Wouters et al., 2017	n.r.	n.s.
KSR2;rs7973260	Wang et al., 2017	n.r.	0.72
LOC105377703-rs4481363	Wang et al., 2017	n.r.	0.94
CYP19A1 Val80; rs700518	Yang et al., 2017*	F(2,594)= 8.30, η2= 0.03	<.001
5-HTTLPR; serotonin transporter (VNTR)	De Neve, 2011	β= 0.06, SE=.02	0.01
	De Neve et al., 2012 (replication)	β= 0.003, SE=.01	0.82
	Gartner et al., 2018*	n.r.	0.05
	Hankin et al., 2011**	B= 0.05, s.e.=0.08, β=. 0.02	n.s.
	Hartmann et al., 2014	b=.04	0.47
	Kimbrel et al., 2015	F= 3.45, η2=.11	.003
	Kuepper et al., 2012	n.r.	n.s.
	Lachmann et al., 2020	F(1,439)= 2.99	0.08
	Matsunaga et al., 2013	β= 0.25, t= 2.24	0.03
	O’Hara et al., 2012	t(64)=1.67	0.10
	Perez et al., 2007	F(2, 188)= 1.38, η2= 0.02	0.26
	Sleijpen et al., 2017	n.r.	n.s.
	Turan et al., 2016	B= 0.14, t= 2.15, η2= .10	0.04
	Roekel et al., 2016	n.r.	n.r.
	Nestor et al., 2021	n.r.	n.s.
	Sheffer-Matan et al., 2019	n.r.	n.s.
	Sicorello et al., 2020	χ2(2) =0.38	0.83
	Ohtsubo et al., 2021	t(566) = 0.06	0.96
APOE ε4; e4 allele apolipoprotein E gene	Blazer et al., 2003	OR(CI)= 1.04 (0.70-1.56)	n.s.
	Martin et al., 2014	B=-2.27, SE=1, β=-0.21	<0.05
MAOA; monoamine oxidase A (VNTR)	Chen et al., 2013	β=0.17, SE=0.07	0.02
	Gureev et al., 2018	OR(CI)=0.59 (0.39-0.86)	0.007
	Sheffer-Matan et al., 2019	n.r.	n.s.
PER3; Period Circadian Regulator 3 (VNTR)	Lázár et al., 2012	n.r.	n.s.
Note. n.s. = non-significant (unreported) p-value, n.r.= not reported
* multiple measures of well-being were used, we report the most significant one
** multiple samples used, we report the largest sample
